# Supplementary material for: Pain and mental-health scores significantly different in male and female football-players with traits of decision-reinvestment, but heart-rate-variability differences are unsupported
Source: Sci Rep. 2025 Sep 17;15:32587. doi: 10.1038/s41598-025-19985-6 (PMC12443956; doi:10.1038/s41598-025-19985-6)
Supplement: Supplementary file 1 — Supplementary Material 1 [file 41598_2025_19985_MOESM1_ESM.xlsx]

## Sheet: raw data
Training						General			Nutrition			Decision,Reinvestment						Physical,Health			Mental,Health				Memory	Selective,attention	Cognitive,flexibility	Parameters,Heart,Activity,					Parameters,Vegetative,Regulation,		Statistical,Parameters,						Frequency,Spectrum,							Parameters,Histogram,
League	experience (y)	Regeneration (h)	Endurance/week(h)	Mobility/week (h)	Strength/week (h)	Gender	Age	Smoker 1Y/2N	Water before screening 1Y/2N	last coffee (h)	last meal (h)	Reinvestment_score	High vs low REINVESTMENT	Rumination_score	High vs low RUMINATION	DSRS_sum	High vs low DSRS	SP36_Q33_36_score:1	SP36_Pain:1	SP36_Role_limit_Phy:1	SP36_Role_limit_Emt:1	Energy_Fatigue:1	Well_being:1	Soc_Function	Corsi_backward_SCORE	Stropp right,x/40	WCST ,perseveration,error	HR,,(beats/min)	IAB	VIHR	IAR	SI	В1,(%)	В2,(%)	RRNN,(ms)	SDNN,(ms)	CV,(%)	RMSSD,(ms)	NN50	pNN50,(%)	HF,(ms²)	LF,(ms²)	VLF,(ms²)	HFnu	LFnu	LF/HF	TP,(ms²*1000)	Mo,(ms)	AMo,(%)
3	22	24	14	1	7	1	28	2	1	10		15	1	8	0	23	0	450	115	400	100	180	240	50	5	40	15	44	84.5	0.22	18.8	31.1	100	43	1379	64.5	4.7	72.9	158	55	1025	890	1523	53.54	46.46	0.87	3438	1360	25.61
3	15	22	13	1	3	1	22	2	1			13	1	7	0	20	0	400	160	400	300	280	480	150	6	40	7	65	60.5	0.36	21.9	34.4	99	79	929	72.6	7.8	64.4	143	49	2320	1075	1696	68.33	31.67	0.46	5091	880	19.23
3	13	26	3	2	1	1	22	2	1			11	0	14	0	25	0	375	200	300	300	180	380	200	6	37	5	78	144.1	0.29	41.1	94.8	72	63	769	48.1	6.3	32	29	10	449	915	723	32.91	67.09	2.04	2086	760	31.27
4	13	24	14	1	2	1	25		2	13	13	17	1	27	1	44	1	350	200	400	300	180	380	200	7	40	6	58	194.6	0.2	38.9	93.6	70	31	1036	41.9	4	40	66	23	616	412	707	59.95	40.05	0.67	1735	1040	40.48
4	11	48	4	1	1.5	1	29		1			13	1	22	1	35	1	375	135	300	100	280	340	175	6	39	5	64	89.2	0.28	25.2	48.5	96	67	938	62.1	6.6	47.4	92	32	1287	1029	1083	55.56	44.44	0.8	3399	920	23.18
4	17	24	10	1	1	1	24		1	3		9	0	10	0	19	0	475	135	400	300	320	480	200	5	40	8	44	93.4	0.23	21.1	34.3	97	36	1349	57.8	4.3	58.5	87	32	684	682	1438	50.08	49.92	1	2804	1360	28.68
4	10	24	11	7	2	1	29	2	1	24	3	23	1	17	1	40	1	425	90	400	300	280	400	125			23	55	89.2	0.25	22	41.3	97	51	1082	57.5	5.3	74.1	154	56	1013	709	738	58.82	41.18	0.7	2459	1080	23.72
4	17	53	2	1	1	1	25	2	1	130	4	14	1	20	1	34	1	300	200	300	200	220	400	150	5	40	5	52	26.6	0.45	12	11.9	100	98	1164	116.6	10	130.9	225	77	8955	1909	2030	82.43	17.57	0.21	12894	1120	13.4
4	14	28	4	2.5	5	1	29	2	2	13	13	11	0	21	1	32	1	425	200	400	300	280	440	175	5	37	17	55	41	0.39	16.2	19	100	90	1097	95.8	8.7	96.8	172	60	4456	2858	2051	60.92	39.08	0.64	9365	1080	17.48
4	10	11	11	1	8	1	21	2	1	8	0.5	16	1	15	1	31	1	350	135	400	300	240	340	200	5	17	10	55	95.6	0.25	24.1	44.2	96	47	1097	55.3	5	61.3	126	45	1205	416	1405	74.33	25.67	0.35	3026	1080	25.99
4	12	72	3	2.5	4	1	20	2	2	72	14	13	1	3	0	16	0	450	180	400	300	280	420	175	5	32	17	60	58.2	0.38	22.3	31.6	100	82	1002	79.9	8	60.6	115	39	1673	3505	1019	32.3	67.7	2.1	6197	920	20.55
6	12	48	4	2	3	1	22	2	1	4	2	13	1	16	1	29	1	425	155	400	300	220	380	150	4	37	18	66	145.1	0.24	34.4	78.9	76	44	912	43	4.7	39.7	74	25	920	370	563	71.32	28.68	0.4	1853	920	31.63
6	12	48	8	1	1	1	26	2	1	3	0.5	8	0	9	0	17	0	400	135	200	0	200	380	125	8	37	6	61	58.5	0.36	20.9	30.5	100	72	981	70.3	7.2	62.2	132	45	2423	1414	896	63.15	36.85	0.58	4732	960	20.07
6	16	45	6	0	3	1	22	2	1	NOT at ALL	2.5	3	0	22	1	25	0	425	110	400	300	220	420	200	6		6	63	105.1	0.29	30.2	57.1	91	55	955	54.5	5.7	48.5	90	31	861	710	1564	54.81	45.19	0.82	3136	920	27.74
6	19	48	4	2	2	1	28	2	1	2	3	14	1	11	0	25	0	375	175	300	300	220	420	175	5	38	15	55	144.7	0.21	31.1	67	83	34	1100	45.8	4.2	46	71	25	623	724	654	46.28	53.72	1.16	2001	1080	33.57
6	16	44	12	0	2	1	24	2	1	9	2.5	20	1	18	1	38	1	350	130	400	300	240	440	200	5	39	7	79	127.2	0.32	41.3	83.7	72	63	763	48.1	6.3	24.9	15	5	165	911	1121	15.3	84.7	5.54	2197	760	31.42
6	27	48	9	9	4	1	33	2	1	2	3	15	1	14	0	29	1	400	180	200	200	140	420	150	7	39	6	64	56.7	0.44	25.1	32.2	99	86	931	77.5	8.3	53.4	106	36	805	3319	2082	19.51	80.49	4.12	6206	880	22.07
6	17	38	5	14	2	1	23	2	1	NOT at ALL	6	19	1	20	1	39	1	500	180	300	300	240	420	200	6	40	5	55	31.6	0.44	13.9	15.2	100	99	1086	110.9	10.2	131.4	198	71	7343	3602	740	67.09	32.91	0.49	11685	1040	14.44
3	13	24	3	5	3	1	20	2	1	2	2	14	1	8	0	22	0	325	200	200	100	280	380	175	5	40	9	86	160.5	0.33	53.2	125.4	58	62	697	43.4	6.2	24.7	15	5	179	887	766	16.82	83.18	4.95	1832	640	34.02
3	15	24	9	3.5	4.5	1	24	2	1	NOT at ALL	4	18	1	11	0	29	1	225	135	200	300	260	400	125	8	40	8	77	133.8	0.3	40	88	75	63	782	49	6.3	38.7	59	20	670	1377	268	32.73	67.27	2.06	2316	760	30.38
3	17	24	10	3	4	1	28	2	1		5	7	0	4	0	11	0	325	200	400	300	300	420	200	6	38	19	72	77.1	0.36	28	45.9	96	79	833	65.2	7.8	54.3	77	27	718	2666	663	21.22	78.78	3.71	4048	840	23.51
3	15	24	11	0.5	3	1	25	2	1	24	2	14	1	10	0	24	0	375	200	400	300	340	360	125	5	40	9	49	60	0.37	22.3	23.4	100	97	1222	118.7	9.7	98.1	152	52	2125	10004	1112	17.52	82.48	4.71	13241	1280	28.57
3	11	50	8	1	2	1	23	2	1	NOT at ALL	2	13	1	20	1	33	1	425	65	200	300	240	420	150	7	38	6	58	62.7	0.3	18.8	31.4	100	73	1043	75.9	7.3	82.5	164	57	3416	951	1267	78.22	21.78	0.28	5634	1000	18.82
6	19	42	10	2	4	1	24	2	1	3	3	17	1	14	0	31	1	475	200	400	300	300	480	200	6	40	5	53	19.2	0.44	8.5	7.5	100	100	1138	152.1	13.4	131.6	180	74	6527	14527	2046	31	69	2.23	23100	1280	10.83
6	18	24	10	3	1	1	25	2	1	3	1	15	1	10	0	25	0	350	200	400	300	280	380	200	6	40	15	62	69.5	0.36	24.7	36.2	98	73	969	71.1	7.3	56.9	124	42	1832	1047	1927	63.64	36.36	0.57	4807	960	23.71
6	14	14	6	2	4	1	23	2	1	NOT at ALL	2	1	0	6	0	7	0	225	90	0	300	280	400	150	4	35	7	73	153.7	0.29	44.4	96	69	55	821	46.9	5.7	31.8	30	10	360	689	1156	34.32	65.68	1.91	2205	800	35.49
6	9	24	5	3	4	1	18	1	1	24	0.5	23	1	19	1	42	1	425	175	400	300	220	300	150	6	40	12	76	73.7	0.4	29.5	48.5	95	82	789	63.3	8	53.1	104	35	1401	1633	854	46.18	53.82	1.17	3888	760	22.41
6	18	24	8	2	2	1	25	2	2	NOT at ALL	1.5	15	1	14	0	29	1	450	65	0	0	200	340	175	6	40	6	71	90.6	0.34	31.1	56.6	94	76	846	64.3	7.6	42.8	70	24	664	2655	863	20.01	79.99	4	4182	800	24.91
6	14	22	8	0	2	1	21	2	1	NOT at ALL	8	8	0	21	1	29	1	700	200	300	300	120	240	150	6	36	7	57	31.5	0.46	14.4	14.1	100	99	1055	108.6	10.3	100.7	199	68	4731	3092	2783	60.47	39.53	0.65	10606	1120	16.15
3	17	22	10	0.5	5	1	23	2	1	48	3	12	0	12	0	24	0	425	180	400	300	240	420	200	7	39	7	68	35.7	0.53	18.8	22.3	100	100	884	95.5	10.8	80.8	141	49	2748	4427	1580	38.3	61.7	1.61	8755	800	15.03
3	27	24	6	8	3	1	33	2	1	6	2	19	1	16	1	35	1	325	135	0	0	180	280	175	5	36	6	62	193	0.22	42.6	100.5	64	34	969	40.4	4.2	33.3	26	9	336	823	464	28.99	71.01	2.45	1624	960	40.91
3	17	23	18	1	2	1	23	2	2	3	3	11	0	16	1	27	1	400	90	400	200	200	440	150	4	40	13	69	204.6	0.26	52.9	121.8	51	33	873	36	4.1	33	44	15	325	527	401	38.13	61.87	1.62	1253	840	44.41
3	14	20	15	2	2	1	18	2	1	NOT at ALL	4	8	0	17	1	25	0	275	200	400	300	140	420	200	8	39	5	67	63.2	0.39	24.9	35.9	98	82	894	71.2	8	98.2	175	59	2721	664	919	80.38	19.62	0.24	4304	880	21.92
3	16	23	15	3	8	1	21	2	1	1	3	17	1	16	1	33	1	225	90	300	200	260	380	100	4		16	69	77.8	0.36	28.2	46.3	95	72	865	61.5	7.1	48.5	91	31	791	1423	750	35.72	64.28	1.8	2964	840	23.73
3	16	16	12	3	4	1	22	2	1	48	0.5	14	1	6	0	20	0	475	45	0	300	340	480	200	8	35	9	53	124.6	0.19	24.2	53.7	95	40	1141	51.7	4.5	56.8	76	40	1114	573	717	66.04	33.96	0.51	2404	1160	28.04
3	16	18	15	1	3	1	26	2	1	72	3	14	1	11	0	25	0	350	135	400	300	240	340	200	6	40	14	82	254.9	0.25	63.7	177	40	38	735	32.4	4.4	21.6	8	3	140	694	213	16.81	83.19	4.95	1048	720	45.89
3	18	16	15	5	3	1	25	2	1	3	3	10	0	10	0	20	0	450	155	400	300	340	420	175	5	39	7	53	50.1	0.34	17.2	22.4	100	77	1129	86.1	7.6	79.2	140	49	2476	2854	1548	46.45	53.55	1.15	6878	1120	19.3
3	22	16	20	8	8	1	27	2	1	26	3	7	0	11	0	18	0	350	20	0	200	140	280	200	4	31	19	68	73.4	0.38	27.6	43.7	96	73	880	64.4	7.3	40.2	57	20	668	1747	1568	27.65	72.35	2.62	3983	840	23.18
3	20	17	14	3.5	4	1	26	2	1	144	3	4	0	5	0	9	0	475	135	400	300	240	500	200	6	36	8	58	103.3	0.28	28.7	51.7	91	49	1034	53.3	5.2	41.4	60	21	533	1339	879	28.46	71.54	2.51	2751	1000	28.72
3	16	17	9	1.5	6	1	22	2	2	20	2	10	0	18	1	28	1	450	140	300	300	280	340	175	6	40	5	51	60.8	0.31	18.7	26.2	100	65	1172	75.7	6.5	103.6	207	70	4083	923	742	81.57	18.43	0.23	5748	1160	21.65
3	14	15	9.5	3	5	1	18	2	2	NOT at ALL	1	13	1	19	1	32	1	325	85	0	200	200	360	150	7	40	7	83	210.4	0.28	59.7	154.7	46	48	724	36.6	5.1	22.1	8	3	173	536	505	24.4	75.6	3.1	1214	680	40.61
3	19	17	10	1	1.5	1	24	2	2	24	1	18	1	20	1	38	1	325	45	100	0	240	240	75	5	40	20	76	154.5	0.29	44.3	101.6	64	51	794	42.3	5.3	28.4	20	7	304	627	708	32.65	67.35	2.06	1639	760	33.67
3	19	17	7.5	1	2	1	26	2	1	NOT at ALL	3.5	4	0	7	0	11	0	425	115	400	300	220	420	150	8	40	8	57	23.2	0.45	10.3	10.3	100	100	1054	143.8	13.6	94.6	133	51	1931	16167	2638	10.67	89.33	8.37	20737	1120	11.58
3	15	20	10	2	4	1	20	2	1	7	2	10	0	9	0	19	0	400	155	200	200	160	400	200	5	40	7	58	103.7	0.38	39.3	56.4	99	100	1042	125.4	12	126	91	34	4059	8175	2305	33.18	66.82	2.01	14538	920	36.19
3	15	22	10	1	2.5	1	21	2	2	NOT at ALL	1.75	15	1	15	1	30	1	475	45	200	300	240	460	125	7	32	10	60	31.9	0.47	15	15.9	100	99	1001	102.7	10.3	78.9	138	48	1700	4531	3903	27.29	72.71	2.66	10135	1000	14.98
3	18	48	10		3	1	23	2	2	14	15	13	1	22	1	35	1	400	200	400	300	260	420	150	6	38	8	66	144	0.24	35.2	81.8	79	48	916	46.5	5.1	34	40	13	341	912	673	27.22	72.78	2.67	1926	880	30.95
3	12	16	5	4	3.5	1	29	2	2	NOT at ALL	3	14	1	26	1	40	1	500	180	400	300	260	360	200	7	39	13	55	26.4	0.49	12.9	12.7	100	100	1090	123.7	11.4	107.1	180	63	4799	3866	6095	55.39	44.61	0.81	14761	1040	13.38
3	19	18	14	1	3	1	25	2	2	24	3	19	1	16	1	35	1	450	180	400	300	260	460	200	6	40	9	83	83.4	0.46	38.3	61.3	92	98	719	72.2	10.1	28.2	25	8	91	2995	1818	2.94	97.06	32.97	4904	680	26.03
3	6	48	3	3	3	2	18	2	2	2	2	18	1	28	1	46	1	275	200	200	0	120	200	75	6	38	6	66	144.8	0.24	34.6	78.7	74	41	912	41.6	4.6	51.1	119	40	1041	147	432	87.62	12.38	0.14	1620	920	31.86
3	12	22	8.5	4	5	2	18	2	1	NOT at ALL	3	16	1	6	0	22	0	500	200	400	300	360	360	175	0	40	6	86	112.9	0.44	49.8	88.2	71	80	695	54.8	7.9	42.7	56	19	714	1306	896	35.34	64.66	1.83	2916	640	31.85
3	9	45	4	1	2	2	23	2	2	NOT at ALL	2	14	1	22	1	36	1	425	115	300	200	160	260	100	6	32	19	86	368.7	0.23	86.2	271.1	25	33	695	28.6	4.1	14.9	0	0	82	395	393	17.19	82.81	4.82	870	680	58.62
3	4	24	12	2	4	2	18	2	1	NOT at ALL	4	7	0	8	0	15	0	425	200	400	300	240	380	200	4	38		81	130.7	0.34	44	96.1	73	70	741	51.6	7	32.7	38	13	411	1384	639	22.91	77.09	3.37	2435	680	29.93
3	20	80	9	2	2	2	27	2	2	8	1	8	0	8	0	16	0	375	200	400	200	280	440	200	6	40	6	70	49.8	0.49	24.3	32.8	100	98	855	84.8	9.9	73.8	156	53	2933	1444	2217	67.01	32.99	0.49	6595	760	18.43
3	10	46	7	0	0	2	18	2	2	NOT at ALL	1.5	20	1	20	1	40	1	450	175	300	300	220	360	175	4	37	12	57	52.1	0.37	19.1	25.1	100	78	1053	81.3	7.7	85.1	161	56	2829	2519	848	52.9	47.1	0.89	6196	1040	19.86
3	10	48	8	0	0	2	22	2	2	NOT at ALL	6	5	0	14	0	19	0	500	200	400	300	300	460	200	6	40	10	83	89.6	0.41	36.9	65.9	87	83	724	59.1	8.2	47.6	98	33	1629	612	1344	72.7	27.3	0.38	3585	680	25.08
3	14	85	8	3	1.5	2	20	2	2	2	3	17	1	23	1	40	1	600	65	200	100	160	320	125	5	36	8	74	89.8	0.42	37.3	59.1	89	79	807	63.3	7.8	50	83	28	1191	1142	1265	51.06	48.94	0.96	3598	760	28.37
3	8	5.5	12	1	2	2	29	2	1	1	3.5	19	1	19	1	38	1	400	115	400	200	60	300	50	6	40	6	69	52.9	0.38	19.9	28.8	100	98	873	88.3	10.1	56.1	87	29	774	6599	351	10.5	89.5	8.52	7724	920	18.31
3	15	62	8	4	2	2	26	2	1	3	4	19	1	19	1	38	1	225	135	100	200	220	260	150	6	40	19	85	260.8	0.29	74.8	191.8	33	41	705	32.1	4.5	20.4	3	1	156	559	242	21.86	78.14	3.58	957	680	50.87
3	14	21	18	2	6	2	21	2	1	4	1	13	1	14	0	27	1	350	140	400	300	220	260	125	4	37	7	56	57.5	0.33	19	26.6	100	83	1074	87.2	8.1	106.7	196	67	5449	1219	795	81.72	18.28	0.22	7463	1080	20.49
3	12	20.5	8.5	1.5	1.5	2	26	2	1	5	4	8	0	18	1	26	0	275	200	200	0	120	160	100	5	38	5	75	160.6	0.28	45.8	100.4	60	45	800	39.2	4.9	30.3	27	9	314	692	504	31.23	68.77	2.2	1510	800	36.61
3	8	23	11	1	3	2	20	2	1	NOT at ALL	2	19	1	18	1	37	1	400	115	400	100	140	240	125	7	39	7	74	44.5	0.54	24.1	32.7	100	100	809	101	12.5	66.5	135	46	773	8525	838	8.31	91.69	11.03	10136	680	16.38
3	15	22	8	1	0	2	34	2	2	10	7	5	0	2	0	7	0	275	140	300	300	180	440	175	5	38	14	62	61.9	0.36	22.6	32.2	100	82	974	77.8	8	81.7	159	54	3534	1089	1182	76.45	23.55	0.31	5805	960	21.65
3	13	6	9	2	2	2	20	2	1	2	4	15	1	19	1	34	1	425	45	200	300	180	340	200	5	38	8	71	36.9	0.47	17.4	20	100	100	841	113.8	13.5	68.7	103	35	1491	7964	2514	15.77	84.23	5.34	11968	920	15.97
1	6	18	10	10	2	2	22	2	2	6	3	18	1	20	1	38	1	425	160	300	300	220	320	150	0	39	14	67	75.3	0.32	23.8	40.9	98	77	890	68	7.6	80.1	174	59	3096	916	413	77.16	22.84	0.3	4426	920	21.92
1	10	21	8	1.5	3.5	2	18	1	1	48	2	16	1	23	1	39	1	325	135	400	300	120	240	175	6	39	7	80	74.7	0.48	36.1	54.9	95	99	746	79.4	10.6	61.1	109	38	965	4564	546	17.45	82.55	4.73	6075	680	24.56
1	12	45	14	1	2	2	19	2	1	4	4	12	0	15	1	27	1	250	160	400	300	220	340	200	7	40	6	80	117.2	0.36	41.7	81.4	80	76	753	57.2	7.6	49.3	89	30	1490	907	782	62.17	37.83	0.61	3178	720	30
1	12	48	6	3	1.5	2	18	2	1	NOT at ALL	3	17	1	17	1	34	1	350	175	300	200	280	360	125	3	33	18	75	76.1	0.38	29	47.6	96	84	802	66.1	8.2	47.4	89	30	904	1392	1847	39.37	60.63	1.54	4143	800	23.21
1	12	48	8	1	1	2	19	2	2	6	4	16	1	16	1	32	1		135	300	200				5	40	9	74	102.5	0.33	33.7	64.1	87	68	814	54.7	6.7	31.1	30	10	276	1420	1012	16.26	83.74	5.15	2708	800	26.96
1	26	48	5.5	1	1	2	31	2	2	4	5	20	1	3	0	23	0	375	200	300	300	180	420	175	5	31	7	68	123.4	0.3	36.6	70.1	79	53	884	48.6	5.5	32.1	33	11	323	746	1087	30.22	69.78	2.31	2156	880	32.2
1	17	6	2.5	0	3	2	20	2	1	NOT at ALL	4	10	0	20	1	30	1	400	200	400	300	300	300	175	6	37	15	61	57.7	0.38	22.2	31.4	100	88	986	84.6	8.6	75.9	139	48	2773	3134	1167	46.95	53.05	1.13	7074	920	20.42
1	14	5	16	2	3	2	19	2	2	3	3	12	0	3	0	15	0	450	200	400	300	300	440	200	6	40	6	45	65.7	0.34	22.3	24.1	100	73	1321	97.1	7.3	136.8	161	55	5983	1412	850	80.91	19.09	0.24	8245	1360	30.34
1	13	24	9	0.75	2	2	19	2	2	48	2	15	1	23	1	38	1	375	155	400	200	220	360	150	5	36	12	84	187.2	0.3	57	137.7	56	59	714	42.9	6	20.7	10	3	140	660	992	17.46	82.54	4.73	1792	680	38.75
1	10	22	13	2	2	2	18	2	2	NOT at ALL	6	14	1	19	1	33	1	350	200	400	100	280	260	75	6	39	14	68	125.9	0.32	40.8	75	73	53	881	48.6	5.5	44.3	56	19	685	748	888	47.79	52.21	1.09	2320	840	34.26
1	17	24	10	1	3.5	2	24	2	2	2	4	17	1	11	0	28	1	400	115	0	100	140	300	75	5	39	5	89	282.9	0.24	69	221	37	45	674	32.7	4.8	17.4	0	0	117	372	444	23.9	76.1	3.18	933	640	44.14
1	14	23	10	2	5	2	20	2	1	4	2	16	1	27	1	43	1	350	200	400	300	260	320	125	5	40	13	69	79.8	0.41	32.8	47.5	94	76	873	66.4	7.6	60.7	120	41	1341	1650	1282	44.84	55.16	1.23	4273	840	27.53
1	13	25	10	2	1	2	19	2	2	48	4	19	1	21	1	40	1	150	40	200	0	60	220	125	6	39	4	66	66.2	0.45	29.5	37.6	97	90	907	78.9	8.7	58.1	104	35	1233	1956	2613	38.66	61.34	1.59	5801	880	25.94
1	12	22	11	1	2	2	20	2	2	2	4.5	15	1	11	0	26	0	475	180	400	300	280	420	175	7	37		55	61.8	0.31	19.4	29.7	100	68	1087	73	6.7	52.8	92	32	1469	1816	1477	44.72	55.28	1.24	4761	1040	20.14
1	14	22	2	1	0.5	2	20	2	2	24	3	12	0	21	1	33	1	350	95	200	100	180	220	50	6	39	6	73	81.4	0.38	30.7	50.9	94	78	816	63	7.7	51	98	33	1132	2094	534	35.09	64.91	1.85	3760	800	24.57
1	9	22	11	1	1	2	26	2	2	11	2	19	1	22	1	41	1	350	115	400	300	180	360	200	6	39	9	59	36.1	0.45	16.3	18.1	100	96	1014	96.8	9.5	74.6	149	50	1860	1962	4670	48.66	51.34	1.06	8492	1000	16.33
3	23	54.5	9.5	3	3	2	28	2	1	0.5	1.5	8	0	1	0	9	0	375	200	400	300	360	500	200	5	39	7	80	141.5	0.3	41.9	98.3	71	63	746	46.8	6.3	36.5	50	17	863	672	439	56.23	43.77	0.78	1973	720	30.14
3	12	60	5.5	0.5	0	2	32	2	1	NOT at ALL	4	16	1	23	1	39	1	375	115	100	300	160	260	125	3	38	7	53	48.3	0.35	17	22.4	100	74	1126	83.6	7.4	78.2	139	48	2216	2679	1267	45.27	54.73	1.21	6162	1080	18.4
3	11	30	6	1	2	2	21	2	2	NOT at ALL	2	10	0	1	0	11	0	900	90	200	300	300	320	225	5	40	6	62	58.8	0.37	21.6	30.6	100	76	963	72.9	7.6	80.8	163	56	3275	877	932	78.88	21.12	0.27	5084	960	20.76
3	16	72	8	1.5	0.5	2	23	2	1	8	4	18	1	25	1	43	1	300	45	300	0	100	100	50	6	40	5	70	166.5	0.26	43.2	99.1	67	48	856	43.4	5.1	37.5	52	18	778	567	506	57.83	42.17	0.73	1851	840	36.3
3	19	28	4	1	1	2	25	1	1	4	2	16	1	5	0	21	0	250	180	300	300	240	420	200	5	31	17	83	200.6	0.29	57.8	147.5	50	51	722	38.5	5.3	29.7	21	7	400	517	558	43.62	56.38	1.29	1475	680	39.31
3	16	60	7	1	0.5	2	24	2	1	36	1	2	0	5	0	7	0	400	200	200	300	200	380	125	5	40	5	87	263	0.26	67.8	205.4	37	43	687	32.1	4.7	17.9	6	2	106	295	650	26.42	73.58	2.79	1051	640	43.39
3	25	36	4	0.5	1	2	36	2	1	36	5	9	0	12	0	21	0	275	135	400	300	240	360	150	5	40	17	76	108.3	0.31	33.9	71.2	86	68	794	53.6	6.7	30.7	25	9	152	2434	393	5.89	94.11	15.96	2980	760	25.77
3	15	72	8	0.5	2	2	31	2	1	48	2	10	0	9	0	19	0	475	200	400	300	300	420	200	6	40	9	80	416.3	0.19	77.5	289.1	26	22	752	26.5	3.5	18.2	0	0	139	109	312	56.04	43.96	0.78	560	720	55.78
3	17	48	5	0.5	1	2	32	2	1	1	4	4	0	16	1	20	0	400	65	200	100	180	340	150	6	34	7	66	90.9	0.3	27.1	51.6	95	63	909	57.2	6.3	54.9	124	42	1508	558	789	72.99	27.01	0.37	2855	880	23.81
[truncated: 9 more columns]
